# Supplementary material for: Limited Correlation of Shotgun Metagenomics Following Host Depletion and Routine Diagnostics for Viruses and Bacteria in Low Concentrated Surrogate and Clinical Samples
Source: Front Cell Infect Microbiol. 2018 Oct 23;8:375. doi: 10.3389/fcimb.2018.00375 (PMC6206298; doi:10.3389/fcimb.2018.00375)
Supplement: Supplementary file 2 [file Data_Sheet_2.csv]

SUPPLEMENTARY TABLE 5 | List of genome accession numbers used in this study to build the custom Kraken database.
	AE006468.2
	AE006471.2
	CP001227.1
	CP001228.1
	CU928163.2
	CU928148.1
	CU928149.1
	CP001733.2
	GQ866234.1
	GQ866235.1
	GQ866233.1
	CP003496.2
	FN665652.1
	FN665654.1
	FP929060.1
	CP006916.3
	FN668944.1
	CP009565.1
	CP010284.1
	CP009570.1
	CP003233.1
	CP003234.1
	CP007577.1
	CP007578.1
	CP007579.1
	CP007580.1
	HE984298.2
	HG825990.3
	LN833191.1
	CP012035.1
	CP006698.1
	HF969015.2
	HF969016.1
	CM002372.1
	KI929123.1
	KI929124.1
	KI929125.1
	KI929126.1
	KI929127.1
	KI929128.1
	KI929129.1
	KI929130.1
	KI929131.1
	KI929132.1
	KI929133.1
	KI929134.1
	KI929135.1
	CM002369.1
	KI928985.1
	KI928986.1
	KI928987.1
	KI928988.1
	CM002370.1
	KI929014.1
	KI929015.1
	KI929016.1
	CM002371.1
	KI929061.1
	KI929062.1
	KI929063.1
	KI929064.1
	KI929065.1
	CP007127.1
	CP007128.1
	CP007129.1
	CP007130.1
	CP006940.1
	CM003136.1
	KN848365.1
	KN848366.1
	KN848367.1
	KN848368.1
	KN848369.1
	KN848370.1
	CM003135.1
	KN848304.1
	KN848305.1
	KN848306.1
	KN848307.1
	KN848308.1
	KN848309.1
	KN848310.1
	KN848311.1
	KN848312.1
	KN848313.1
	KN848314.1
	KN848315.1
	KN848316.1
	KN848317.1
	KN848318.1
	CP007448.1
	CP007449.1
	CP007450.1
	CP007586.1
	CP007587.1
	CP007439.1
	CP007628.2
	CP011454.1
	CP008699.1
	CP007447.1
	CP008700.1
	CP008701.1
	CP007024.1
	CP008962.1
	CP008963.1
	CP008964.1
	CP008965.1
	CP008966.1
	CP008967.1
	CP008969.1
	CP008971.1
	CP008972.1
	CP008973.1
	CP008974.1
	CP008975.1
	CP008976.1
	CP008977.1
	CP008978.1
	CP008979.1
	CP008980.1
	CP008983.1
	CP008947.1
	CP008948.1
	CP008949.1
	CP008950.1
	CP008951.1
	CP008952.1
	CP007219.1
	CP016829.1
	CP009678.1
	CP013000.1
	CP013001.1
	CP005977.1
	CP005978.1
	CP005979.1
	CP005980.1
	CP005981.1
	CP005982.1
	CP005983.1
	CP005984.1
	CP005985.1
	CP009910.1
	CP009911.1
	CP009912.1
	CP006907.1
	CP010455.1
	CP010456.1
	CP007232.1
	CP007233.1
	CM003138.1
	AZTK01000061.1
	AZTK01000062.1
	AZTK01000063.1
	AZTK01000064.1
	AZTK01000065.1
	AZTK01000066.1
	AZTK01000067.1
	AZTK01000068.1
	AZTK01000069.1
	CM003139.1
	AZTM01000078.1
	AZTM01000079.1
	AZTM01000080.1
	AZTM01000081.1
	AZTM01000082.1
	AZTM01000083.1
	AZTM01000084.1
	AZTM01000085.1
	AZTM01000086.1
	AZTM01000087.1
	AZTM01000088.1
	AZTM01000089.1
	AZTM01000090.1
	KN848499.1
	CP010940.1
	CP010941.1
	CP010942.1
	CP010943.1
	CP010944.1
	CP010554.1
	CP010895.1
	CP010952.1
	CP009770.1
	LK931502.1
	LN649255.1
	LK055284.1
	LN649236.1
	LN734649.1
	LN681234.1
	LN681235.1
	LN679998.1
	LN679999.1
	LN680000.1
	CP011021.1
	FO393428.1
	CP011322.1
	CP011323.1
	CP011374.1
	CP011375.1
	CP011376.1
	CP011377.1
	CP011378.1
	CP011379.1
	CP011381.1
	CP011421.1
	LN847241.1
	CP011268.1
	CP003939.1
	CP017687.1
	CP011497.1
	CP011498.1
	CP011499.1
	CP011500.1
	CP011209.1
	CP011210.1
	CP011211.1
	CP011212.1
	CP011213.1
	CP011214.1
	CP011215.1
	CP011216.1
	CP011799.1
	CP011218.1
	CP011219.1
	CP011220.1
	CP011221.1
	CP011222.1
	CP011223.1
	CP011224.1
	CP011225.1
	CP011226.1
	CP011227.1
	CP011228.1
	CP011229.1
	CP011230.1
	CP011231.1
	CP011952.1
	CP011953.1
	CP011954.1
	CP012177.1
	CP012178.1
	CP011328.1
	LN774881.1
	CP012328.1
	CP012333.1
	CP012357.1
	CP012361.1
	CP011997.1
	CP011998.1
	CP010828.1
	CM003440.1
	CM003449.1
	CM003450.1
	CM003451.1
	CM003452.1
	CM003453.1
	CM003454.1
	CM003455.1
	CM003456.1
	CM003457.1
	CM003458.1
	CM003441.1
	CM003459.1
	CM003460.1
	CM003461.1
	CM003462.1
	CM003463.1
	CM003464.1
	CM003465.1
	CM003466.1
	CM003442.1
	CM003443.1
	CM003444.1
	CM003445.1
	CM003446.1
	CM003447.1
	CM003448.1
	JYFR01000028.1
	JYFR01000029.1
	JYFR01000030.1
	JYFR01000031.1
	JYFR01000032.1
	JYFR01000033.1
	JYFR01000034.1
	JYFR01000035.1
	JYFR01000036.1
	JYFR01000037.1
	JYFR01000038.1
	JYFR01000039.1
	JYFR01000040.1
	JYFR01000041.1
	JYFR01000042.1
	JYFR01000043.1
	JYFR01000044.1
	JYFR01000045.1
	JYFR01000046.1
	JYFR01000047.1
	JYFR01000048.1
	JYFR01000049.1
	JYFR01000050.1
	JYFR01000051.1
	JYFR01000052.1
	JYFR01000053.1
	JYFR01000054.1
	JYFR01000055.1
	JYFR01000056.1
	JYFR01000057.1
	JYFR01000058.1
	JYFR01000059.1
	JYFR01000060.1
	JYFR01000061.1
	JYFR01000062.1
	JYFR01000063.1
	JYFR01000064.1
	JYFR01000065.1
	JYFR01000066.1
	JYFR01000067.1
	JYFR01000068.1
	JYFR01000069.1
	JYFR01000070.1
	JYFR01000071.1
	JYFR01000072.1
	JYFR01000073.1
	JYFR01000074.1
	JYFR01000075.1
	JYFR01000076.1
	JYFR01000077.1
	JYFR01000078.1
	JYFR01000079.1
	JYFR01000080.1
	JYFR01000081.1
	JYFR01000082.1
	JYFR01000083.1
	JYFR01000084.1
	JYFR01000085.1
	JYFR01000086.1
	JYFR01000087.1
	JYFR01000088.1
	JYFR01000089.1
	JYFR01000090.1
	JYFR01000091.1
	JYFR01000092.1
	JYFR01000093.1
	JYFR01000094.1
	JYFR01000095.1
	JYFR01000096.1
	JYFR01000097.1
	JYFR01000098.1
	JYFR01000099.1
	JYFR01000100.1
	JYFR01000101.1
	JYFR01000102.1
	JYFR01000103.1
	JYFR01000104.1
	JYFR01000105.1
	JYFR01000106.1
	JYFR01000107.1
	JYFR01000108.1
	JYFR01000109.1
	JYFR01000110.1
	JYFR01000111.1
	JYFR01000112.1
	JYFR01000113.1
	JYFR01000114.1
	JYFR01000115.1
	JYFR01000116.1
	JYFR01000117.1
	JYFR01000118.1
	JYFR01000119.1
	JYFR01000120.1
	JYFR01000121.1
	JYFR01000122.1
	JYFR01000123.1
	JYFR01000124.1
	JYFR01000125.1
	JYFR01000126.1
	JYFR01000127.1
	JYFR01000128.1
	JYFR01000129.1
	JYFR01000130.1
	JYFR01000131.1
	JYFR01000132.1
	JYFR01000133.1
	JYFR01000134.1
	JYFR01000135.1
	JYFR01000136.1
	JYFR01000137.1
	JYFR01000138.1
	JYFR01000139.1
	JYFR01000140.1
	JYFR01000141.1
	JYFR01000142.1
	JYFR01000143.1
	JYFR01000144.1
	JYFR01000145.1
	JYFR01000146.1
	JYFR01000147.1
	JYFR01000148.1
	JYFR01000149.1
	JYFR01000150.1
	JYFR01000151.1
	JYFR01000152.1
	JYFR01000153.1
	JYFR01000154.1
	JYFR01000155.1
	JYFR01000156.1
	JYFR01000157.1
	JYFR01000158.1
	JYFR01000159.1
	JYFR01000160.1
	JYFR01000161.1
	JYFR01000162.1
	JYFR01000163.1
	JYFR01000164.1
	JYFR01000165.1
	JYFR01000166.1
	JYFR01000167.1
	JYFR01000168.1
	JYFR01000169.1
	JYFR01000170.1
	JYFR01000171.1
	JYFR01000172.1
	JYFR01000173.1
	JYFR01000174.1
	JYFR01000175.1
	JYFR01000176.1
	JYFR01000177.1
	JYFR01000178.1
	JYFR01000179.1
	JYFR01000180.1
	JYFR01000181.1
	JYFR01000182.1
	JYFR01000183.1
	JYFR01000184.1
	JYFR01000185.1
	JYFR01000186.1
	JYFR01000187.1
	JYFR01000188.1
	JYFR01000189.1
	JYFR01000190.1
	JYFR01000191.1
	JYFR01000192.1
	JYFR01000193.1
	JYFR01000194.1
	JYFR01000195.1
	JYFR01000196.1
	JYFR01000197.1
	JYFR01000198.1
	JYFR01000199.1
	JYFR01000200.1
	JYFR01000201.1
	JYFR01000202.1
	JYFR01000203.1
	JYFR01000204.1
	JYFR01000205.1
	JYFR01000206.1
	JYFR01000207.1
	JYFR01000208.1
	JYFR01000209.1
	JYFR01000210.1
	JYFR01000211.1
	JYFR01000212.1
	JYFR01000213.1
	JYFR01000214.1
	JYFR01000215.1
	JYFR01000216.1
	JYFR01000217.1
	JYFR01000218.1
	JYFR01000219.1
	JYFR01000220.1
	JYFR01000221.1
	JYFR01000222.1
	JYFR01000223.1
	JYFR01000224.1
	JYFR01000225.1
	JYFR01000226.1
	JYFR01000227.1
	JYFR01000228.1
	JYFR01000229.1
	JYFR01000230.1
	JYFR01000231.1
	CP012411.1
	CP009057.1
	CP012094.1
	CP012093.1
	CP012714.1
	CP012717.1
	CP012718.1
	CP010059.1
	CP010060.1
	CP010061.1
	CP010062.1
	CP010063.1
	LN877770.1
	CP013062.1
	CP013063.1
	CP013064.1
	CP013065.1
	CP013066.1
	CP009802.1
	CP009803.1
	CP009804.1
	CP013203.1
	CP013204.1
	CP013205.1
	CP013206.1
	CP013207.1
	CP013208.1
	CP013209.1
	CP013099.1
	CP013100.1
	CP013211.1
	CP013212.1
	CP013328.1
	CP013329.1
	CP013330.1
	LN899469.1
	LN906597.1
	CP013614.1
	CP013144.1
	CP013655.1
	CP014258.1
	CP013128.1
	CP010478.1
	CP013837.1
	CP013836.1
	CP013860.1
	CP013656.1
	CP013962.1
	CP010329.1
	CP010331.1
	CP010332.1
	CP010333.1
	CP010334.1
	CP010335.1
	CP010336.1
	AP014572.1
	AP014711.1
	AP014719.1
	AP014720.1
	AP014721.1
	CP011262.1
	CP011263.1
	CP014153.1
	CP014065.1
	CP014066.1
	CP014013.1
	CP014028.1
	CP013933.1
	CP013930.1
	CP013931.1
	CP014210.1
	CP014651.1
	CP014652.1
	CP014653.1
	CP014654.1
	CP014655.1
	CP014656.1
	CP014702.1
	CP014703.1
	CP014449.1
	CP014450.1
	CP014451.1
	CP014452.1
	CP012155.1
	CP012156.1
	CP012157.1
	CP011270.1
	CP011271.1
	CP011272.1
	CP014993.1
	CP015136.1
	CP010512.1
	CP010513.1
	CP014266.1
	CP015448.1
	CP015417.1
	CP011299.1
	CP015976.1
	CP016093.1
	CP016032.1
	CP016194.1
	CP016195.1
	CP016196.1
	CP016197.1
	CP016198.1
	CP016227.1
	CP016223.1
	CP016280.1
	CP016281.1
	CP016285.1
	CP012719.1
	CP013259.1
	CP016883.1
	CP016906.1
	CP016632.1
	CP017074.1
	CP016855.1
	CP016853.1
	CP016854.1
	CP016856.1
	CP016858.1
	CP016857.1
	CP016859.1
	CP016861.1
	CP016860.1
	CP016863.1
	CP016862.1
	CP017094.1
	CP017095.1
	CP017096.1
	CP017097.1
	CP016823.1
	CP017117.1
	CP016418.1
	CP016419.1
	CP016332.1
	CP016333.1
	CP016334.1
	CP017560.1
	CP011149.1
	CP017572.1
	CP017245.1
	CM007353.1
	CM007354.1
	CM007355.1
	CM007356.1
	CM007357.1
	CM007358.1
	CP007751.1
	CP007752.1
	CP015085.1
	CP015086.1
	CP015087.1
	CP015088.1
	CP011662.1
	CP011658.1
	CP011659.1
	CP011661.1
	CP011660.1
	CP017964.1
	CP017951.1
	LN999057.1
	LN998830.1
	LN999056.1
	LN998829.1
	LN890288.1
	LN890285.1
	LN890286.1
	LN890287.1
	LN999011.1
	LN813019.1
	LT593974.1
	LT594323.1
	LT594324.1
	LT594522.1
	LT598496.1
	LT629695.1
	LT629694.1
	LT629693.1
	LT629696.1
	LT629697.1
	LT629698.1
	LT627734.1
	LT629692.1
	LT629699.1
	LT629687.1
	LT627735.1
	LT629688.1
	LT627736.1
	LT629689.1
	LT629690.1
	LT629691.1
	LT629712.1
	LT629713.1
	LT629702.1
	LT629703.1
	LT629700.1
	LT629701.1
	LT629704.1
	LT629705.1
	LT629707.1
	LT629706.1
	LT629709.1
	LT629708.1
	LT629302.1
	LT629711.1
	LT629710.1
	LT629755.1
	LT629734.1
	LT629738.1
	LT629758.1
	LT629746.1
	LT629732.1
	LT629737.1
	LT629733.1
	LT629751.1
	LT629760.1
	LT629742.1
	LT629753.1
	LT629735.1
	LT629768.1
	LT629736.1
	LT629757.1
	LT629756.1
	LT629747.1
	LT629761.1
	LT629748.1
	LT629759.1
	LT629745.1
	LT629739.1
	LT629749.1
	LT629744.1
	LT629743.1
	LT629754.1
	LT629750.1
	LT629741.1
	LT629752.1
	LT629762.1
	LT629740.1
	LT629771.1
	LT629764.1
	LT629763.1
	LT629767.1
	LT629769.1
	LT629765.1
	LT629766.1
	LT629770.1
	LT629772.1
	LT629775.1
	LT629773.1
	LT629774.1
	LT629776.1
	LT629777.1
	LT629778.1
	LT629779.1
	LT629801.1
	LT629784.1
	LT630003.1
	LT629787.1
	LT629786.1
	LT629781.1
	LT629793.1
	LT629799.1
	LT629782.1
	LT629788.1
	LT629800.1
	LT629803.1
	LT629783.1
	LT629789.1
	LT629804.1
	LT629780.1
	LT629791.1
	LT629785.1
	LT629790.1
	LT629797.1
	LT629802.1
	LT629792.1
	LT629796.1
	LT629794.1
	LT629798.1
	LT629795.1
	LT629867.1
	LT629970.1
	LT629971.1
	LT629972.1
	LT630002.1
	LT630032.1
	LT635455.1
	LT635475.1
	NC_000001.11
	NT_187361.1
	NT_187362.1
	NT_187363.1
	NT_187364.1
	NT_187365.1
	NT_187366.1
	NT_187367.1
	NT_187368.1
	NT_187369.1
	NC_000002.12
	NT_187370.1
	NT_187371.1
	NC_000003.12
	NT_167215.1
	NC_000004.12
	NT_113793.3
	NC_000005.10
	NT_113948.1
	NC_000006.12
	NC_000007.14
	NC_000008.11
	NC_000009.12
	NT_187372.1
	NT_187373.1
	NT_187374.1
	NT_187375.1
	NC_000010.11
	NC_000011.10
	NT_187376.1
	NC_000012.12
	NC_000013.11
	NC_000014.9
	NT_113796.3
	NT_167219.1
	NT_187377.1
	NT_113888.1
	NT_187378.1
	NT_187379.1
	NT_187380.1
	NT_187381.1
	NC_000015.10
	NT_187382.1
	NC_000016.10
	NT_187383.1
	NC_000017.11
	NT_113930.2
	NT_187384.1
	NT_187385.1
	NC_000018.10
	NC_000019.10
	NC_000020.11
	NC_000021.9
	NC_000022.11
	NT_187386.1
	NT_187387.1
	NT_187388.1
	NT_187389.1
	NT_187390.1
	NT_187391.1
	NT_187392.1
	NT_187393.1
	NT_187394.1
	NC_000023.11
	NC_000024.10
	NT_187395.1
	NT_187396.1
	NT_187397.1
	NT_187398.1
	NT_187399.1
	NT_187400.1
	NT_187401.1
	NT_187402.1
	NT_187403.1
	NT_187404.1
	NT_187405.1
	NT_187406.1
	NT_187407.1
	NT_187408.1
	NT_187409.1
	NT_187410.1
	NT_187411.1
	NT_187412.1
	NT_187413.1
	NT_187414.1
	NT_187415.1
	NT_187416.1
	NT_187417.1
	NT_187418.1
	NT_187419.1
	NT_187420.1
	NT_187421.1
	NT_187422.1
	NT_187423.1
	NT_187424.1
	NT_187425.1
	NT_187426.1
	NT_187427.1
	NT_187428.1
	NT_187429.1
	NT_187430.1
	NT_187431.1
	NT_187432.1
	NT_187433.1
	NT_187434.1
	NT_187435.1
	NT_187436.1
	NT_187437.1
	NT_187438.1
	NT_187439.1
	NT_187440.1
	NT_187441.1
	NT_187442.1
	NT_187443.1
	NT_187444.1
	NT_187445.1
	NT_187446.1
	NT_187447.1
	NT_187448.1
	NT_187449.1
	NT_187450.1
	NT_187451.1
	NT_187452.1
	NT_187453.1
	NT_187454.1
	NT_187455.1
	NT_187456.1
	NT_187457.1
	NT_187458.1
	NT_187459.1
	NT_187460.1
	NT_187461.1
	NT_187462.1
	NT_187463.1
	NT_187464.1
	NT_187465.1
	NT_187466.1
	NT_187467.1
	NT_187468.1
	NT_187469.1
	NT_187470.1
	NT_187471.1
	NT_187472.1
	NT_187473.1
	NT_187474.1
	NT_187475.1
	NT_187476.1
	NT_187477.1
	NT_187478.1
	NT_187479.1
	NT_187480.1
	NT_187481.1
	NT_187482.1
	NT_187483.1
	NT_187484.1
	NT_187485.1
	NT_187486.1
	NT_187487.1
	NT_187488.1
	NT_187489.1
	NT_187490.1
	NT_187491.1
	NT_187492.1
	NT_187493.1
	NT_187494.1
	NT_187495.1
	NT_187496.1
	NT_113901.1
	NT_167213.1
	NT_167214.1
	NT_167218.1
	NT_187497.1
	NT_167220.1
	NT_167208.1
	NT_187498.1
	NT_187499.1
	NT_187500.1
	NT_187501.1
	NT_187502.1
	NT_187503.1
	NT_187504.1
	NT_187505.1
	NT_187506.1
	NT_187507.1
	NT_187508.1
	NT_187509.1
	NT_187510.1
	NT_187511.1
	NT_187512.1
	NT_167209.1
	NT_187513.1
	NT_167211.2
	NT_113889.1
	NW_012132914.1
	NW_015495298.1
	NW_011332688.1
	NW_014040926.1
	NW_009646195.1
	NW_009646194.1
	NW_014040925.1
	NW_017852928.1
	NW_009646196.1
	NW_011332687.1
	NW_014040927.1
	NW_012132915.1
	NW_015495299.1
	NW_011332690.1
	NW_011332689.1
	NW_017363813.1
	NW_009646197.1
	NW_012132916.1
	NW_011332691.1
	NW_012132917.1
	NW_009646198.1
	NW_013171799.1
	NW_013171800.1
	NW_013171801.1
	NW_017363814.1
	NW_015495300.1
	NW_015495301.1
	NW_009646199.1
	NW_016107297.1
	NW_016107298.1
	NW_013171803.1
	NW_012132918.1
	NW_009646200.1
	NW_013171802.1
	NW_017363815.1
	NW_017852929.1
	NW_017852930.1
	NW_012132919.1
	NW_017852932.1
	NW_017852931.1
	NW_013171804.1
	NW_013171805.1
	NW_009646201.1
	NW_011332694.1
	NW_013171806.1
	NW_009646202.1
	NW_013171807.1
	NW_011332693.1
	NW_011332692.1
	NW_015148966.1
	NW_011332695.1
	NW_017363816.1
	NW_013171808.1
	NW_009646203.1
	NW_013171809.1
	NW_011332696.1
	NW_009646204.1
	NW_015148967.1
	NW_011332697.1
	NW_011332699.1
	NW_013171810.1
	NW_009646205.1
	NW_011332700.1
	NW_013171811.1
	NW_011332698.1
	NW_011332701.1
	NW_012132920.1
	NW_013171812.1
	NW_017852933.1
	NW_013171813.1
	NW_012132921.1
	NW_017363817.1
	NW_016107299.1
	NW_017363819.1
	NW_017363818.1
	NW_014040928.1
	NW_013171814.1
	NW_014040929.1
	NW_009646206.1
	NW_016107300.1
	NW_016107301.1
	NW_016107302.1
	NW_016107303.1
	NW_016107304.1
	NW_016107305.1
	NW_016107306.1
	NW_016107307.1
	NW_016107308.1
	NW_016107309.1
	NW_016107310.1
	NW_016107311.1
	NW_016107313.1
	NW_016107314.1
	NW_016107312.1
	NW_009646207.1
	NW_014040930.1
	NW_014040931.1
	NW_009646208.1
	NW_015148968.1
	NW_015148969.1
	NW_017363820.1
	NW_009646209.1
	NT_187515.1
	NT_187517.1
	NT_187514.1
	NT_187520.1
	NW_003315905.1
	NW_003315906.1
	NW_003315907.2
	NT_187521.1
	NT_187519.1
	NT_187516.1
	NT_187518.1
	NT_187525.1
	NT_187526.1
	NT_187529.1
	NT_187522.1
	NW_003315908.1
	NT_187524.1
	NT_187531.1
	NT_187530.1
	NT_187528.1
	NW_003571033.2
	NW_003315909.1
	NT_187527.1
	NT_187523.1
	NW_003871060.2
	NT_187535.1
	NT_187537.1
	NW_003315913.1
	NT_187533.1
	NT_187536.1
	NT_187538.1
	NT_187532.1
	NT_187534.1
	NT_187539.1
	NT_187540.1
	NW_003315915.1
	NT_187541.1
	NT_167250.2
	NT_187544.1
	NW_003315914.1
	NT_187542.1
	NT_187545.1
	NT_187543.1
	NT_187550.1
	NT_187548.1
	NT_187547.1
	NW_003315920.1
	NW_003571036.1
	NT_187551.1
	NW_003315917.2
	NW_003315918.1
	NT_187549.1
	NW_003315919.1
	NT_187546.1
	NT_167244.2
	NT_187555.1
	NT_187554.1
	NW_003315921.1
	NT_187556.1
	NT_187557.1
	NW_004166862.2
	NT_187552.1
	NT_187553.1
	NT_187558.1
	NT_187561.1
	NT_187559.1
	NW_003315922.2
	NT_187562.1
	NT_187564.1
	NT_187563.1
	NT_187560.1
	NT_187572.1
	NT_187568.1
	NT_187565.1
	NT_187576.1
	NT_187570.1
	NT_187577.1
	NT_187566.1
	NT_187567.1
	NT_187574.1
	NT_187575.1
	NT_187573.1
	NT_187571.1
	NT_187569.1
	NW_003315928.1
	NW_003315929.1
	NW_003315930.1
	NW_003315931.1
	NT_187578.1
	NW_003315934.1
	NT_187579.1
	NW_003315935.1
	NT_187580.1
	NT_187586.1
	NT_187584.1
	NT_187585.1
	NT_187583.1
	NW_003315936.1
	NW_003871073.1
	NW_003871074.1
	NT_187582.1
	NT_187581.1
	NW_003571049.1
	NW_003571050.1
	NT_187588.1
	NW_003315938.1
	NT_187587.1
	NW_003315939.2
	NW_003315941.1
	NW_003315942.2
	NT_187590.1
	NW_003315940.1
	NT_187589.1
	NT_187591.1
	NT_187594.1
	NT_187593.1
	NT_187597.1
	NT_187595.1
	NT_187592.1
	NT_187596.1
	NT_187598.1
	NT_187601.1
	NT_187599.1
	NT_187600.1
	NT_187602.1
	NT_187604.1
	NT_187603.1
	NW_003315943.1
	NT_187605.1
	NW_003315944.2
	NT_187606.1
	NT_187610.1
	NT_187609.1
	NT_187608.1
	NT_187607.1
	NW_003315945.1
	NW_003315946.1
	NW_003315952.3
	NT_187613.1
	NT_187611.1
	NT_187614.1
	NW_003871091.1
	NW_003871092.1
	NW_003315953.2
	NT_167251.2
	NW_003315954.1
	NT_187615.1
	NT_187616.1
	NW_003315955.1
	NT_187612.1
	NT_187618.1
	NW_003315956.1
	NW_003315959.1
	NW_003315960.1
	NW_003315957.1
	NW_003315958.1
	NW_003315961.1
	NT_187617.1
	NT_187622.1
	NT_187621.1
	NW_003315962.1
	NW_003315964.2
	NW_003315965.1
	NW_003315963.1
	NT_187619.1
	NT_187620.1
	NW_003571054.1
	NW_003315966.2
	NT_187623.1
	NT_187625.1
	NT_187624.1
	NW_003315967.2
	NT_187628.1
	NT_187627.1
	NW_003315968.2
	NW_003315969.2
	NW_003315970.2
	NT_187626.1
	NT_187629.1
	NT_187632.1
	NT_187633.1
	NT_187630.1
	NT_187631.1
	NW_003315972.2
	NW_003315971.2
	NT_187634.1
	NT_187635.1
	NT_187646.1
	NT_187648.1
	NT_187647.1
	NT_187649.1
	NT_187650.1
	NT_187651.1
	NT_187652.1
	NT_113891.3
	NT_187653.1
	NT_187655.1
	NT_187654.1
	NT_187656.1
	NT_187657.1
	NT_187658.1
	NT_187659.1
	NT_187660.1
	NT_187662.1
	NT_187664.1
	NT_187661.1
	NW_003871093.1
	NT_187663.1
	NT_187665.1
	NT_187666.1
	NW_003571055.2
	NW_004504305.1
	NT_187667.1
	NT_187678.1
	NT_187679.1
	NT_167245.2
	NT_187680.1
	NT_187681.1
	NW_003571056.2
	NT_187682.1
	NT_187688.1
	NT_167246.2
	NW_003571057.2
	NT_187689.1
	NT_167247.2
	NW_003571058.2
	NT_187690.1
	NT_167248.2
	NW_003571059.2
	NT_187691.1
	NT_167249.2
	NW_003571060.1
	NT_187692.1
	NW_003571061.2
	NT_187693.1
	NT_187636.1
	NT_187637.1
	NT_187638.1
	NT_187639.1
	NT_187640.1
	NT_187641.1
	NT_187642.1
	NT_187643.1
	NT_187644.1
	NT_187645.1
	NT_187668.1
	NT_187669.1
	NT_187670.1
	NT_187671.1
	NT_187672.1
	NT_187673.1
	NT_187674.1
	NT_187675.1
	NT_187676.1
	NT_187677.1
	NT_187683.1
	NT_187684.1
	NT_187685.1
	NT_187686.1
	NT_187687.1
	NT_113949.2
	NC_012920.1
	NZ_CM000441.1
	NZ_ABFD02000018.1
	NZ_ABFD02000019.1
	NZ_CM000714.1
	NZ_CM000742.1
	NZ_CM000741.1
	NC_013791.2
	NC_013792.1
	NC_013793.1
	NC_000913.3
	NZ_AAAC02000001.1
	NC_003980.1
	NC_003981.1
	NC_007164.1
	NC_003080.1
	NC_002162.1
	NC_004088.1
	NC_004838.1
	NC_002655.2
	NC_007414.1
	NC_002620.2
	NC_002182.1
	NC_002488.3
	NC_002489.3
	NC_002490.1
	NC_002505.1
	NC_002506.1
	NC_002516.2
	NC_002737.2
	NC_002663.1
	NC_002946.2
	NC_002662.1
	NC_003028.3
	NC_002696.2
	NC_004337.2
	NC_004851.1
	NC_003047.1
	NC_003037.1
	NC_003078.1
	NC_002932.3
	NC_003103.1
	NC_003098.1
	NC_003869.1
	NC_006526.2
	NC_003317.1
	NC_003318.1
	NC_003902.1
	NC_003919.1
	NC_003921.3
	NC_003922.1
	NC_005043.1
	NC_004556.1
	NC_004554.1
	NC_004116.1
	NC_003485.1
	NC_003454.1
	NC_004061.1
	NC_006834.1
	NC_004741.1
	NC_004070.1
	NC_004431.1
	NC_004350.2
	NC_004572.3
	NC_004310.3
	NC_004311.2
	NC_004307.2
	NC_004943.1
	NC_004631.1
	NC_002947.4
	NC_002950.2
	NC_003361.3
	NC_004720.1
	NC_004557.1
	NC_004565.1
	NC_004461.1
	NC_005008.1
	NC_005007.1
	NC_005006.1
	NC_005005.1
	NC_005004.1
	NC_005003.1
	NC_006087.1
	NC_005823.1
	NC_005824.1
	NC_005085.1
	NC_004545.1
	NC_004555.1
	NC_006300.1
	NC_002971.3
	NC_004704.1
	NC_004668.1
	NC_004669.1
	NC_004671.1
	NC_004670.1
	NC_004578.1
	NC_004633.1
	NC_004632.1
	NC_004722.1
	NC_004721.2
	NC_003997.3
	NC_002944.2
	NC_005810.1
	NC_005813.1
	NC_005814.1
	NC_005815.1
	NC_005816.1
	NC_004917.1
	NC_005042.1
	NC_002940.2
	NC_002939.5
	NC_003909.8
	NC_005707.1
	NC_002978.6
	NC_006142.1
	NC_005362.1
	NC_006905.1
	NC_006856.1
	NC_006855.1
	NC_005835.1
	NC_005838.1
	NC_006932.1
	NC_006933.1
	NC_005945.1
	NC_002967.9
	NC_007295.1
	NC_007332.1
	NC_007294.1
	NC_002973.6
	NC_006055.1
	NC_002977.6
	NC_006085.1
	NC_006908.1
	NC_006833.1
	NC_006360.1
	NC_006322.1
	NC_007530.2
	NC_007322.2
	NC_007323.3
	NC_006512.1
	NC_002942.5
	NC_005957.1
	NC_006578.1
	NC_000915.1
	NC_000853.1
	NC_001263.1
	NC_001264.1
	NC_000959.1
	NC_000958.1
	NC_002755.2
	NC_000919.1
	NC_000918.1
	NC_001880.1
	NC_001318.1
	NC_001903.1
	NC_000948.1
	NC_000949.1
	NC_000950.1
	NC_000951.1
	NC_000952.1
	NC_000953.1
	NC_000954.1
	NC_001904.1
	NC_001849.2
	NC_000955.2
	NC_001850.1
	NC_001851.2
	NC_001852.1
	NC_001853.1
	NC_001854.1
	NC_001855.1
	NC_001856.1
	NC_000957.1
	NC_001857.2
	NC_000956.1
	NC_000117.1
	NC_000922.1
	NC_003030.1
	NC_001988.2
	NC_000921.1
	NC_003112.2
	NC_002695.1
	NC_002128.1
	NC_002127.1
	NC_004344.2
	NC_003425.1
	NC_007929.1
	NC_007930.1
	NC_006529.1
	NC_006530.1
	NC_010816.1
	NC_004252.1
	NC_004253.1
	NC_006570.2
	NC_007622.1
	NC_007356.1
	NC_000964.3
	NC_003143.1
	NC_003131.1
	NC_003134.1
	NC_003132.1
	NC_002163.1
	NC_003116.1
	NC_003295.1
	NC_003296.1
	NC_004757.1
	NC_007508.1
	NC_007507.1
	NC_007505.1
	NC_007504.1
	NC_007506.1
	NC_009089.1
	NC_008226.1
	NC_012660.1
	NC_007880.1
	NC_008380.1
	NC_008381.1
	NC_008384.1
	NC_008378.1
	NC_008382.1
	NC_008383.1
	NC_008379.1
	NC_008313.1
	NC_008314.1
	NC_005241.1
	NC_008229.1
	NC_008230.1
	NC_008245.1
	NC_008800.1
	NC_008791.1
	NC_008260.1
	NC_009332.1
	NC_012121.1
	NC_009004.1
	NC_008769.1
	NC_008767.1
	NC_011000.1
	NC_011001.1
	NC_011002.1
	NC_011003.1
	NC_011294.1
	NC_011274.1
	NC_012004.1
	NC_012892.2
	NC_017333.1
	NC_017334.1
	NC_017335.1
	NC_017336.1
	NC_002528.1
	NC_002253.1
	NC_002252.1
	NC_002678.2
	NC_002679.1
	NC_002682.1
	NC_002745.2
	NC_003140.1
	NC_002758.2
	NC_002774.1
	NC_003366.1
	NC_003042.1
	NC_003272.1
	NC_003276.1
	NC_003240.1
	NC_003273.1
	NC_003270.1
	NC_003267.1
	NC_003241.1
	NC_000911.1
	NC_005230.1
	NC_005231.1
	NC_005229.1
	NC_005232.1
	NC_005139.1
	NC_005140.1
	NC_005128.1
	NC_003155.5
	NC_004719.1
	NC_006510.1
	NC_006509.1
	NC_006361.1
	NC_006362.1
	NC_006363.1
	NC_006582.1
	NC_005303.2
	NC_007168.1
	NC_007169.1
	NC_007170.1
	NC_007171.1
	NC_012731.1
	NC_006625.1
	NC_006177.1
	NC_006347.1
	NC_006297.1
	NC_007899.1
	NC_007900.1
	NC_007626.1
	NC_010609.1
	NC_007705.1
	NC_007907.1
	NC_006576.1
	NC_007712.1
	NC_007713.1
	NC_007714.1
	NC_007715.1
	NC_012490.1
	NC_007486.1
	NC_007487.1
	NC_007491.1
	NC_007350.1
	NC_007351.1
	NC_007352.1
	NC_010610.1
	NC_012491.1
	NC_010376.1
	NC_010371.1
	NC_010793.1
	NC_009342.1
	NC_009343.1
	NC_007779.1
	NC_011837.1
	NC_011836.1
	NC_010617.1
	NC_012489.1
	NC_009662.1
	NC_009663.1
	NC_008512.1
	NC_011415.1
	NC_011419.1
	NC_011413.1
	NC_011416.1
	NC_011407.1
	NC_011408.1
	NC_011411.1
	NC_009465.1
	NC_008618.1
	NC_009782.1
	NC_009641.1
	NC_013654.1
	NC_013655.1
	NC_010729.1
	NC_009937.1
	NC_010804.1
	NC_010805.1
	NC_010801.1
	NC_010802.1
	NC_009454.1
	NC_011999.1
	NC_011995.1
	NC_011996.1
	NC_011997.1
	NC_011998.1
	NC_012000.1
	NC_012001.1
	NC_012002.1
	NC_012003.1
	NC_010572.1
	NC_010296.1
	NC_011565.1
	NC_011564.1
	NC_011561.1
	NC_011562.1
	NC_011563.1
	NC_012796.1
	NC_012797.1
	NC_012795.1
	NC_012207.1
	NC_012891.1
	NC_013854.1
	NC_013855.1
	NC_013856.1
	NC_013857.1
	NC_013858.1
	NC_013859.1
	NC_013860.1
	NC_013353.1
	NC_013354.1
	NC_013364.1
	NC_013365.1
	NC_013370.1
	NC_013366.1
	NC_013367.1
	NC_013368.1
	NC_013799.1
	NC_012522.1
	NC_012523.1
	NC_006969.2
	NC_006970.2
	NC_012520.1
	NC_012521.1
	NC_013209.1
	NC_013210.1
	NC_013211.1
	NC_013212.1
	NC_013213.1
	NC_013214.1
	NC_013215.1
	NC_017100.1
	NC_017101.1
	NC_017118.1
	NC_017119.1
	NC_017142.1
	NC_017120.1
	NC_017109.1
	NC_017121.1
	NC_017143.1
	NC_017122.1
	NC_017110.1
	NC_017123.1
	NC_017144.1
	NC_017124.1
	NC_017125.1
	NC_017117.1
	NC_017126.1
	NC_017127.1
	NC_017145.1
	NC_017128.1
	NC_017129.1
	NC_017146.1
	NC_017130.1
	NC_017131.1
	NC_017147.1
	NC_017132.1
	NC_017148.1
	NC_017133.1
	NC_017111.1
	NC_017134.1
	NC_017149.1
	NC_017135.1
	NC_017102.1
	NC_017103.1
	NC_017112.1
	NC_017150.1
	NC_017104.1
	NC_017105.1
	NC_017151.1
	NC_017106.1
	NC_017107.1
	NC_017152.1
	NC_017108.1
	NC_017136.1
	NC_017113.1
	NC_017114.1
	NC_017115.1
	NC_017116.1
	NC_017137.1
	NC_013939.1
	NC_013940.1
	NC_013715.1
	NC_017482.1
	NC_004663.1
	NC_004703.1
	NC_002570.2
	NC_002491.1
	NC_004432.1
	NC_004193.1
	NC_003923.1
	NC_004606.1
	NC_004369.1
	NC_004319.1
	NC_004320.1
	NC_003450.3
	NC_004113.1
	NC_004463.1
	NC_005125.1
	NC_017463.1
	NC_005364.2
	NC_005072.1
	NC_005071.1
	NC_002952.2
	NC_002953.3
	NC_005951.1
	NC_006350.1
	NC_006351.1
	NC_005861.1
	NC_004547.2
	NC_006274.1
	NC_007103.1
	NC_007104.1
	NC_007105.1
	NC_007106.1
	NC_007107.1
	NC_006270.3
	NC_006086.1
	NC_006677.1
	NC_006672.1
	NC_006673.1
	NC_006674.1
	NC_006675.1
	NC_006676.1
	NC_006348.1
	NC_006349.2
	NC_017382.1
	NC_007292.1
	NC_007297.2
	NC_008309.1
	NC_006298.1
	NC_006840.2
	NC_006841.2
	NC_006842.1
	NC_006448.1
	NC_006449.1
	NC_003912.7
	NC_006511.1
	NC_002936.3
	NC_002976.3
	NC_006663.1
	NC_004842.2
	NC_003911.12
	NC_006569.1
	NC_006814.3
	NC_007606.1
	NC_009344.1
	NC_007607.1
	NC_007613.1
	NC_007608.1
	NC_002951.2
	NC_006629.2
	NC_010673.1
	NT_187145.1
	NT_187144.1
	NT_187138.1
	NT_187141.1
	NT_187137.1
	NT_187139.1
	NT_187143.1
	NT_187142.1
	NT_187140.1
	NT_187136.1
	NC_008710.1
	NC_007086.1
	NC_007429.1
	NC_007430.1
	NC_007109.1
	NC_007110.1
	NC_007111.1
	NC_007296.1
	NC_007146.2
	NC_005773.3
	NC_007274.1
	NC_007275.1
	NC_007716.1
	NC_007717.1
	NC_007718.1
	NC_007719.1
	NC_007720.1
	NC_007005.1
	NC_004129.6
	NC_007204.1
	NC_003910.7
	NC_007205.1
	NC_007651.1
	NC_007650.1
	NC_007940.1
	NC_007333.1
	NC_007298.1
	NC_007492.2
	NC_007335.2
	NC_007512.1
	NC_007513.1
	NC_007604.1
	NC_007595.1
	NC_007354.1
	NC_007514.1
	NC_007520.2
	NC_007516.1
	NC_007577.1
	NC_007519.1
	NC_008095.1
	NC_007432.1
	NC_007406.1
	NC_007404.1
	NC_007633.1
	NC_007434.1
	NC_007435.1
	NC_007484.1
	NC_007483.1
	NC_009614.1
	NC_009615.1
	NC_007503.1
	NC_007498.2
	NC_007493.2
	NC_007494.2
	NC_009007.1
	NC_007488.2
	NC_007489.1
	NC_007490.2
	NC_009008.1
	NC_007517.1
	NC_007515.1
	NC_007510.1
	NC_007511.1
	NC_007509.1
	NC_007575.1
	NC_007645.1
	NC_007722.1
	NC_008358.1
	NC_007677.1
	NC_007678.1
	NC_011969.1
	NC_011973.1
	NC_011971.1
	NC_007643.1
	NC_007641.1
	NC_007644.1
	NC_007797.1
	NC_007799.1
	NC_007798.1
	NC_007984.1
	NC_007775.1
	NC_007776.1
	NC_008086.1
	NC_008087.1
	NC_007946.1
	NC_007941.1
	NC_008261.1
	NC_008253.1
	NC_007794.1
	NC_009426.1
	NC_009427.1
	NC_007777.1
	NC_007778.1
	NC_007760.1
	NC_007759.1
	NC_007795.1
	NC_007793.1
	NC_007790.1
	NC_007791.1
	NC_007792.1
	NC_008021.1
	NC_008022.1
	NC_008023.1
	NC_008024.1
	NC_007802.1
	NC_007801.1
	NC_008258.1
	NC_007908.1
	NC_007901.1
	NC_009659.1
	NC_007951.1
	NC_007952.1
	NC_007953.1
	NC_007912.1
	NC_007958.1
	NC_007947.1
	NC_007925.1
	NC_007954.1
	NC_009434.1
	NC_008149.1
	NC_008118.1
	NC_008119.1
	NC_008150.1
	NC_008122.1
	NC_008120.1
	NC_008121.1
	NC_008262.1
	NC_008263.1
	NC_008264.1
	NC_008265.1
	NC_007948.1
	NC_007949.1
	NC_007950.1
	NC_007964.1
	NC_007959.1
	NC_007960.1
	NC_007961.1
	NC_007969.1
	NC_007968.1
	NC_008611.1
	NC_005916.1
	NC_008508.1
	NC_008509.1
	NC_008510.1
	NC_008511.1
[truncated: 20,910 more rows]
